# Supplementary material for: Heterogeneity Within Frailty: Physiological Reserve Phenotypes and Postoperative Recovery After Abdominal Surgery
Source: J Clin Med. 2026 Feb 4;15(3):1249. doi: 10.3390/jcm15031249 (PMC12898188; doi:10.3390/jcm15031249)
Supplement: Supplementary file 1 [file jcm-15-01249-s001.zip]

Archive with 1 entries (1 files):
- jcm-4108289-supplementary.pdf
